# Supplementary material for: New species of Prepseudatrichia Kelsey from Thailand (Diptera, Scenopinidae)
Source: Zookeys. 2011 Aug 11;(122):39–44. doi: 10.3897/zookeys.122.1598 (PMC3187669; doi:10.3897/zookeys.122.1598)
Supplement: XML Treatment for Prepseudatrichia tiger [file zookeys.122.1598-treatment1.xml]

<!DOCTYPE tp:taxon-treatment
  PUBLIC "-//TaxonX//DTD Taxonomic Treatment Publishing DTD v0 20100105//EN" "tax-treatment-NSO.dtd">
<tp:taxon-treatment xmlns:tp="http://www.plazi.org/taxpub"><tp:treatment-meta><mixed-citation publication-type="journal"><person-group><name><surname>Winterton</surname><given-names>Shaun L.</given-names></name></person-group><article-title>New species of <italic>Prepseudatrichia</italic> Kelsey from Thailand (Diptera, Scenopinidae)</article-title><source>Zookeys</source><day>11</day><month>8</month><year>2011</year><volume>2011</volume><issue>122</issue><fpage>39</fpage><lpage>44</lpage><pub-id pub-id-type="doi">10.3897/zookeys.122.1598</pub-id></mixed-citation></tp:treatment-meta><tp:nomenclature><tp:taxon-name>
                            <tp:taxon-name-part taxon-name-part-type="genus">Prepseudatrichia</tp:taxon-name-part>
                            <tp:taxon-name-part taxon-name-part-type="species">tiger</tp:taxon-name-part>
                        <object-id xmlns:xlink="http://www.w3.org/1999/xlink" xlink:type="simple">urn:lsid:zoobank.org:act:FC2E1669-10A7-487F-8C15-1A1E7577FD2D</object-id>
                        <object-id xmlns:xlink="http://www.w3.org/1999/xlink" xlink:type="simple">http://species-id.net/wiki/Prepseudatrichia_tiger</object-id>
                        </tp:taxon-name><tp:taxon-status xmlns:xlink="http://www.w3.org/1999/xlink" xlink:type="simple">sp. n.</tp:taxon-status><xref ref-type="fig" rid="F1">Figs 1</xref><xref ref-type="fig" rid="F2">2</xref></tp:nomenclature><tp:treatment-sec sec-type="Type material"><title>Type material.</title><p><bold>Holotype</bold> male, THAILAND: Loei Phu Ruea National Park, Nern Wibaak ditch, <named-content xmlns:xlink="http://www.w3.org/1999/xlink" content-type="dwc:verbatimCoordinates" xlink:type="simple">17°29.907'N, 101°20.483'E</named-content>, 1196m, Malaise trap 26.ii-2.iii.2007, Patikhom Tumtip leg. T1714 (QSBG).</p><fig id="F1" position="float" orientation="portrait"><label>Figure 1.</label><caption><p><italic><tp:taxon-name>Prepseudatrichia tiger</tp:taxon-name></italic> sp. n.: Male holotype habitus. Body length= 4.1 mm.</p></caption><graphic xmlns:xlink="http://www.w3.org/1999/xlink" xlink:href="ZooKeys-122-039-g001.jpg" position="float" orientation="portrait" xlink:type="simple"/></fig></tp:treatment-sec><tp:treatment-sec sec-type="Diagnosis"><title>Diagnosis.</title><p> Male abdomen with white bands on segments 3–4; antenna yellow-brown; thorax glossy black with metallic iridescence; femora brown; hypandrial lobes with triangular processes extending posteriorly to apex on epandrial lobes; hypoproct narrow, extending beyond epandrial lobes.</p></tp:treatment-sec><tp:treatment-sec sec-type="Description"><title>Description.</title><p> Male. Body length: 4.1 mm (female unknown). <italic>Head</italic>. Glossy brown-black (<xref ref-type="fig" rid="F1">Fig. 1</xref>); frons not protruding anteriorly beyond eye in profile (<xref ref-type="fig" rid="F2">Fig. 2a</xref>), eyes almost contiguous at narrowest point; face brown-black, parafacia narrow, glabrous; mouthparts brown; antenna yellow-brown, overlain with greyish pubescence, <!--PageBreak-->admixed with few short setae on outer surface of scape and pedicel, style subterminal; ocellar tubercle raised, broad; postocular ridge very narrow, with few minute setae laterally; occiput relatively flat to concave, pale pubescent medially; gena sparsely covered with fine yellowish setae. <italic>Thorax</italic>. Glossy brown-black with metallic iridescence, scutum finely rugose to scrobiculate posteromedially, very sparsely overlain with short pale setae; postpronotal lobe and postalar ridge pale tan; pleuron smooth and polished, except for a few sparse fine setae; coxae and femora brown; tibia brown basally, dark-yellow apically; sparse, short setae on legs; haltere dark brown; wing hyaline; venation typical for genus, dark yellow. <italic>Abdomen</italic>. Glossy brown, cylindrical, glabrous; dorsal surface flattened with dark, alveolate texture resembling elongate honeycomb; intersegmental membranes and posterior margins of tergites 3–4 bright white; tergite 2 sensory setal region as two circular patches. <italic>Male genitalia</italic> (<xref ref-type="fig" rid="F2">Fig. 2B–C</xref>). Epandrial lobes scoop-like, not enclosing gonocoxites, elongate setae apically, microtrichia posteromedially; cerci narrow; hypoproct relatively large, narrow, extending beyond cerci posteriorly; gonocoxite triangular in shape; gonostylus well developed with spinose ridge posteriorly, articulated on gonocoxite basally; gonocoxal apodeme relatively narrow; hypandrial lobes membranous, elongate with irregular posteromedial margin, lobes articulated ventrally on gonocoxites; aedeagus extended anteriorly well beyond genitalic capsule; distiphallus trifid, curved, not extending beyond genitalic capsule; lateral aedeagal bulbs well developed either side of basiphallus; ventral apodeme of parameral sheath greatly enlarged, arms flanking aedeagus anteriorly with brace-like flanges; dorsal apodeme small, dark sclerotized as brace between gonocoxal apodemes; ejaculatory apodeme relatively large spatulate, directed ventrally from bulbous basiphallus.</p><fig id="F2" position="float" orientation="portrait"><label>Figure 2.</label><caption><p><italic><tp:taxon-name>Prepseudatrichia tiger</tp:taxon-name></italic> sp. n. <bold>A</bold> Male head, lateral view. Male genitalia <bold>B</bold> dorsal view (physically dorsal), hypandrium removed to show internal structures <bold>C</bold> same lateral view with hypandrium in place. Scale line = 0.25 mm. Abbreviations: <italic>c</italic>, cercus; <italic>d</italic>, distiphallus; <italic>da</italic>, dorsal apodeme of parameral sheath; <italic>e</italic>, epandrium; <italic>ea</italic>, ejaculatory apodeme; <italic>g</italic>, gonocoxite; <italic>ga</italic>, gonocoxal apodeme; <italic>gs</italic>, gonostylus; <italic>h</italic>, hypandrium; <italic>ses</italic>, subepandrial sclerite; <italic>lab</italic>, lateral aedeagal bulb; <italic>va</italic>, ventral apodeme of parameral sheath.</p></caption><graphic xmlns:xlink="http://www.w3.org/1999/xlink" xlink:href="ZooKeys-122-039-g002.jpg" position="float" orientation="portrait" xlink:type="simple"/></fig></tp:treatment-sec><tp:treatment-sec sec-type="Etymology"><title>Etymology.</title><p>The species epithet is derived from the acronym for the Thailand Inventory Group for Entomological Research (TIGER) project, from which this species was discovered.<!--PageBreak--><!--PageBreak--></p></tp:treatment-sec><tp:treatment-sec sec-type="Comments"><title>Comments.</title><p> This species is known only from a single male specimen collected in Thailand. This represents a considerable range extension for the genus, into the Oriental Region, as <italic><tp:taxon-name>Prepseudatrichia</tp:taxon-name></italic> was previously only known from few species in the Palaearctic and Afrotropical regions. This distinctive species is differentiated from other species in the genus by the shape of the male genitalia, the white bands on the abdomen and dark femora color.</p></tp:treatment-sec></tp:taxon-treatment>
